# Supplementary material for: Preoperative Risk Factors for Conversion from Laparoscopic to Open Cholecystectomy: A Systematic Review and Meta-Analysis
Source: Int J Environ Res Public Health. 2022 Dec 27;20(1):408. doi: 10.3390/ijerph20010408 (PMC9819914; doi:10.3390/ijerph20010408)
Supplement: Supplementary file 1 [file ijerph-20-00408-s001.zip]

Archive with 1 entries (1 files):
- ijerph-2052611-supplementary.pdf
